# Supplementary material for: Gut Reactions: How Far Are We from Understanding and Manipulating the Microbiota Complexity and the Interaction with Its Host? Lessons from Autism Spectrum Disorder Studies
Source: Nutrients. 2021 Oct 2;13(10):3492. doi: 10.3390/nu13103492 (PMC8538077; doi:10.3390/nu13103492)
Supplement: Supplementary file 1 [file nutrients-13-03492-s001.zip]

Archive with 1 entries (1 files):
- nutrients-1394634-supplementary.pdf
